# Supplementary material for: A complete telomere-to-telomere genome assembly of Solanum melongena uncovers key regulators in pan-tissue anthocyanin biosynthesis
Source: Plant Commun. 2025 Sep 23;6(12):101533. doi: 10.1016/j.xplc.2025.101533 (PMC12744757; doi:10.1016/j.xplc.2025.101533)
Supplement: Supplemental Data 1. Supplemental Tables 1–14 [file mmc3.xlsx]

## Sheet: Table S1
Table S1 Survey statistic results of Smel HQ v2.0.
Sample	K-mer	K-mer number	K-mer depth	Genome size (M)	Heterozygous ratio (%)
Smel HQ v2.0	17	41792076664	34	1229.18	0.0013

## Sheet: Table S2
Table S2 Summary of HIFi reads out for Smel HQ v2.0.
Type
Total read base	51357541620
Read base	21975572423	29381969197
Read Number	1313636	1960516
Read length(max)	50582	51010
Read length(mean)	16728	14986
Read length(N50)	17513	15706

## Sheet: Table S3
Table S3 Summary of ONT genome sequencing and read out for Smel HQ v2.0.
Type
Total bases	51096298722
Mean read length	73299.2
Number of reads	697092
Read length N50	80000
Read_quality(mean)	9.9
Read_quality > Q7（%）	0.878
Read_quality > Q10（%）	0.539

## Sheet: Table S4
Table S4 Smel HQ v2.0 genome assembly information
Chromosome	Gap filling
	cotig number	total length
Chr01	1	112129185
Chr02	1	80158589
Chr03	1	101702382
Chr04	1	84528970
Chr05	5	87243272
Chr06	1	96087328
Chr07	1	113907656
Chr08	1	94062526
Chr09	1	96157599
Chr10	1	88391905
Chr11	1	106930278
Chr12	1	77364985
Total anchored length	1138664675
Total genome length	1161120219
Anchored rate	0.9807

## Sheet: Table S5 
Table S5 Result of the evalutation of the Smel HQ v2.0 genome by BUSCO.
Type	Percent(%)
Complete BUSCOs (C)	0.995
Complete and single-copy BUSCOs (S)	0.978
Complete and duplicated BUSCOs (D)	0.017
Fragmented BUSCOs (F)	0.003
Missing BUSCOs (M)	0.002

## Sheet: Table S6
Table S6 Statistical information of predicted centromeres
Chr	Chr length	Start	End	length	TR length	TR coverage
Chr01	112129185	81576959	84254668	2677710	55795	0.0208
Chr02	80158589	21532707	22436927	904221	17961	0.0199
Chr03	101702382	48011801	50256728	2244928	44762	0.0199
Chr04	84528970	22803929	23437882	633954	5754	0.0091
Chr05	87243272	42198980	44328454	2129475	36194	0.017
Chr06	96087328	22700711	25113025	2412315	33446	0.0139
Chr07	113907656	48489123	49925858	1436736	47305	0.0329
Chr08	94062526	42434387	45564437	3130051	165913	0.053
Chr09	96157599	33389888	34802698	1412811	25974	0.0184
Chr10	88391905	54810478	56201777	1391300	20612	0.0148
Chr11	106930278	41443706	43071044	1627339	34348	0.0211
Chr12	77364985	42180073	43738583	1558511	59101	0.0379

## Sheet: Table S7
Table S7 Statistics of the results of repeat sequence classification.
Category	Repeatmasker(repbase+denovo)		TE protiens		Combined TEs(all without trf)
	Length (Bp)	% in genome	Length (Bp)	% in genome	Length (Bp)	% in genome
DNA	19271508	1.65973	112345	0.009676	19326175	1.66444
LINE	11922881	1.02684	10064477	0.86679	18312359	1.57713
SINE	219105	0.01887	0	0	219105	0.01887
LTR	739663751	63.7026	203789568	17.5511	758174658	65.2968
Satellite	146302	0.0126	0	0	146302	0.0126
Unknown	25854168	2.22666	0	0	25854168	2.22666
Total	786511698	67.7373	213957828	18.4268	800199486	68.9161

## Sheet: Table S8
Table S8 Fluorescence-labelled primers sequences.
Primer name	Primer sequence
dl 1	CCACTCACCTATATCCAACCCTGAACCCTGAACCCTGAACCCTGAACCCTGAACCCTGTGGTAGGTGAGTGAGG
dl 2	TCACCTTTACTCCCACAGGGTTCAGGGTTCAGGGTTCAGGGTTCAGGGTTCAGGGTTCTGTGGTAGTAGTGGGA
dl 3	CCACTCACCTATATCCTGAACCCTGAACCCTGAACCCTGAACCCTGAACCCTGAACCCTGGTAGGTGAGTGAGG
dl 4	TCACCTTTACTCCCACTCAGGGTTCAGGGTTCAGGGTTCAGGGTTCAGGGTTCAGGGTTGTGGTAGTAGTGGGA
dl 5	CCACTCACCTATATCCCCTGAACCCTGAACCCTGAACCCTGAACCCTGAACCCTGAACTGGTAGGTGAGTGAGG
dl 6	CCACTCACCTATATCCCTGAACCCTGAACCCTGAACCCTGAACCCTGAACCCTGAACCTGGTAGGTGAGTGAGG
dl 7	TCACCTTTACTCCCACGTTCAGGGTTCAGGGTTCAGGGTTCAGGGTTCAGGGTTCAGGTGTGGTAGTAGTGGGA
dl 8	CCACTCACCTATATCCGAACCCTGAACCCTGAACCCTGAACCCTGAACCCTGAACCCTTGGTAGGTGAGTGAGG
dl 9	CCACTCACCTATATCCACCCTGAACCCTGAACCCTGAACCCTGAACCCTGAACCCTGATGGTAGGTGAGTGAGG
dl 10	TCACCTTTACTCCCACGGGTTCAGGGTTCAGGGTTCAGGGTTCAGGGTTCAGGGTTCATGTGGTAGTAGTGGGA
dl 11	CCACTCACCTATATCCTTCAGGGTTCAGGGTTCAGGGTTCAGGGTTCAGGGTTCAGGGTGGTAGGTGAGTGAGG
dl 12	TCACCTTTACTCCCACGGTTCAGGGTTCAGGGTTCAGGGTTCAGGGTTCAGGGTTCAGTGTGGTAGTAGTGGGA

## Sheet: Table S9
Table S9 Basic statistical results of gene structure in closely related species.
Species	Smel HQ v2.0	Solanum lycopersicum	Solanum melongena	Nicotiana tabacum	Capsicum annuum
Number of gene	35004	34241	33827	61553	35827
Average transcript length(bp)	4157.28	3097.75	3521.46	3682.91	4389.04
Average CDS length(bp)	1057.22	1016.58	1134.39	1162.9	1092.16
Average exons per gene	4.44	4.53	4.61	4.71	4.49
Average exon length(bp)	238.28	224.25	245.93	246.67	243.28
Average intron length(bp)	243.28	589.04	660.74	678.43	944.85

## Sheet: Table S10 
Table S10 The statistical results of gene function annotation of Smel HQ v2.0.
	Gene number	Percent (%)
Total	35004
Swissprot	24280	69.36
InterPro	32077	91.64
NR	33647	96.12
KEGG	25324	72.35
GO	17963	51.32
Annotated	34184	97.66
unannotated	820	2.34

[truncated: 4 more sheets: Table S11 , Table S12 , Table S13, Table S14]
